# Supplementary material for: Bone Mineral Density and Intermuscular Fat Derived from Computed Tomography Images Using Artificial Intelligence Are Associated with Fracture Healing
Source: Bioengineering (Basel). 2025 Jul 19;12(7):785. doi: 10.3390/bioengineering12070785 (PMC12293029; doi:10.3390/bioengineering12070785)
Supplement: Supplementary file 1 [file bioengineering-12-00785-s001.zip]

Archive with 1 entries (1 files):
- bioengineering-3699130-supplementary.pdf
